# Supplementary material for: Analysis of Cadmium Retention Mechanisms by a Smectite Clay in the Presence of Carbonates
Source: Toxics. 2023 Jan 29;11(2):130. doi: 10.3390/toxics11020130 (PMC9959410; doi:10.3390/toxics11020130)
Supplement: Supplementary file 1 [file toxics-11-00130-s001.zip]

Archive with 1 entries (1 files):
- toxics-2154459-supplementary.pdf
